# Supplementary material for: A novel histozoic myxosporean, Enteromyxum caesio n. sp., infecting the redbelly yellowtail fusilier, Caesio cuning, with the creation of the Enteromyxidae n. fam., to formally accommodate this commercially important genus
Source: PeerJ. 2020 Jul 14;8:e9529. doi: 10.7717/peerj.9529 (PMC7367052; doi:10.7717/peerj.9529)
Supplement: Supplemental Information 1 [file peerj-08-9529-s001.txt]

>Seq1 [organism=Enteromyxum caesio] Malaysia PK-4 18S ribosomal RNA gene, partial sequence
TCTGGTTGATTCTGCCAGTGGTCATATGCTTGTCTCAAAGATTAAGCCATGCATGTCTAAGTTCACATCCTGGAATGATGATACTGCGAATAGCTCAGTAAATCAGTTATAGTCTATCCAAGATTAAAGTTTAGGATAACTGTGGTAAATCTAGAGCTAATACTTGATCAAACCGCATTTATCATTAAGCAACAAATTGTTAAGTGAATCTGGATAACTTTGCAAAACGTTTTCAACGACGACGTTAATTTGGACGAATTTCTGCTCTATTAACTAGTTGGTGAGATAGTTGCTCACCAAGGTAGTAATGGATAACGGAGAATCAGGGTTCGATTCCGGAGAGGGAGCCTGAGAAACGGCTACCACTTCTAAGGAAGGCAGCAGGCGCGCAAATTACCCAATCCAGAAATTGGGAGGTAGTGACGAGAAATACCAGAGTAGAATTTATATTTTGCTACTGGAATGAACATGATCTATAACATCTGCTGATTAACTATTAGAGGGCAAGTCTGGTGCCAGCAGCCGCGGTAATTCCAGCTCTAATAGTGTATATCAAAGTTGCTGCGTTTAAAAAGCTCGTAGTTGGATTACAAAGTGATTTTTGCAGTCTCGTTTAAGCAATTAGATGAGACAGTTAAATTTGACTTTTTATCGCAAAATCCGTGTGTAGAATTAACTTTTTGTACACGGCCCGTTGCGGAGTGTGCCTTGAATAAAGCATAGTGCTCAAAGCAAGCGTACGCTGGAATGTAATAGCATGGTACGAATACAATTGTTTTGTTACAGTTGTGTTGGTTGCTGTCAAAACTCGATTAAAAGGAGCATTTGAGGGCGTTAGTACTTGGTGGCGAGAGGTGAAATTCTTAGACCCATCAAAGACTCACAAATGCGAAGGCATTCGCCATGACTGCTTTCATTAATCAAGAACGAAGGTAGGAGGCTCGAAGACGATCAGATACCGTCGTAGTTCCTTACAGTAAACAATGCTAACGTGAAATTGGCATGATTCATTGAAACATGTCAGTTTCTAAGAGAAATCTAGTTTTTTAGCTATGGGGAGAGTACTCACGCAAGTGATAAATTTAAAACAATTGACGGAAGGGCACCACCAGGAGTGGAGCCTGCGGCTTAATTTGACTCAACACGGGGCAACTCACCAGGTCCGGACATTGAAAGGATTGACAAACTGACAGATTTTTCATGATACAATGATTGGTGGTGCATGGCCGTTCTTAGTTGGTGGAGCGATCTGTCAGGTTTATTCCGGTAACGAGCGAGACCACAATCCATAATTGATCATTCTCAATCTATTGAGAAATCTTATGGAGACTACCCAAGCAAATTGGGCGGAAGTGTGGCAATAACAGGTCTGTGATGCCCTTCGATGTTCTGGGCTGCACGCGCGCTACAATGACAGCAACAAAAAGTTTCTAGTTTGAAAAAACCGGGAAATCTCTAATTGCTGTCGTGATAGGAATTGAGCCTTGTAATTATTGCTCATGAAAGTGGAATTCCTCGTAAGCGCAAGTCATAAACTTGTGTTGAATACGTCTCTGCCCTTTGTACACACCGCCCGTCGCTAGTACCAATTGGGTGAGTTTGTGAATTCTCAGGATGATGCATTTTTTGCGTCAAAGCGAGTGTAAACAAACTTTTCTAAAGGAACTAAAAGTCGTAACAAGGTTTCCGTAGGTGAACAAGCGGAAGAA
